# Supplementary material for: Establishment of a new OSCC cell line derived from OLK and identification of malignant transformation-related proteins by differential proteomics approach
Source: Sci Rep. 2015 Aug 3;5:12668. doi: 10.1038/srep12668 (PMC4522661; doi:10.1038/srep12668)
Supplement: Supplementary Excel File [file srep12668-s1.xls]

## Sheet: dataset
Protein IDs	Protein Names	Gene Names	Protein Descriptions	Uniprot	Proteins	Peptides	Razor + unique Peptides	Unique Peptides	Ratio H/L Normalized Experiment1	Ratio H/L Normalized Experiment2	Ratio H/L Normalized Experiment3	Ratio (OSCC/DOK)	RSD% (OSCC/DOK)
IPI00218918	Annexin A1	ANX1	Annexin A1	P04083	4	5	5	5	NaN	0.018842	0.02194	49.0412	10.7431
IPI00219018	Glyceraldehyde-3-phosphate dehydrogenase	CDABP0047	Glyceraldehyde-3-phosphate dehydrogenase	P04406	4	8	8	6	0.042539	0.10619	0.11981	11.1716	46.0791
IPI00302176	H/ACA ribonucleoprotein complex subunit 1	GAR1	Isoform 1 of H/ACA ribonucleoprotein complex subunit 1	Q9NY12-1	2	2	2	2	NaN	0.13196	0.066769	10.064	46.3918
IPI00911039	cDNA FLJ54303, highly similar to Heat shock 70 kDa protein 1		cDNA FLJ54408, highly similar to Heat shock 70 kDa protein 1	B4DFN9	1	14	1	1	0.11001	0.18771	0.1197	7.18701	30.4305
IPI00141318	63 kDa membrane protein	CKAP4	Cytoskeleton-associated protein 4	Q07065	4	18	18	18	0.15273	0.11408	0.16054	7.02001	17.464
IPI00183695	Calpactin I light chain	ANX2LG	Protein S100-A10	P60903	1	2	2	2	0.15186	0.14781	0.17742	6.28812	10.0952
IPI00025849	Acidic leucine-rich nuclear phosphoprotein 32 family member A	ANP32A	Acidic leucine-rich nuclear phosphoprotein 32 family member A	P39687	9	4	4	4	NaN	0.16919	0.1559	6.15214	5.78144
IPI00007289	Alkaline phosphatase Regan isozyme	ALPP	Alkaline phosphatase, placental type precursor	P05187	3	9	9	9	0.13471	0.20666	0.16718	5.89912	21.2557
IPI00554788	Cell proliferation-inducing gene 46 protein	CYK18	Keratin, type I cytoskeletal 18	P05783	7	16	16	15	0.14652	0.19899	0.17601	5.75242	15.1301
IPI00010951	450 kDa epidermal antigen	EPIPL	Epiplakin	P58107	1	11	10	10	0.15395	0.20464	NaN	5.5774	19.9912
IPI00220834	86 kDa subunit of Ku antigen	G22P2	X-ray repair cross-complementing protein 5	P13010	1	7	7	7	0.17539	0.17956	0.20927	5.31707	9.82323
IPI00301311	HLA-DR-associated protein II	SET	Isoform 2 of Protein SET	Q01105-2	1	6	6	1	0.17287	0.16028	0.24439	5.19445	23.5648
IPI00879810	Putative uncharacterized protein SPTAN1	SPTAN1	Uncharacterized protein	A6NG51	5	39	39	39	0.16189	0.19201	0.23438	5.09961	18.5713
IPI00026154	80K-H protein	G19P1	cDNA FLJ59211, highly similar to Glucosidase 2 subunit beta	P14314	3	10	10	10	0.21324	0.16431	0.25318	4.75639	21.171
IPI00304925	Heat shock 70 kDa protein 1/2	HSPA1	Heat shock 70 kDa protein 1A/1B	P08107	10	15	13	1	0.15868	0.1479	0.32948	4.71654	48.0455
IPI00216691	Profilin I	PFN1	Profilin-1	P07737	1	6	6	5	0.16684	0.28914	0.18766	4.66099	30.4983
IPI00010720	CCT-epsilon	CCT5	T-complex protein 1 subunit epsilon	P48643	7	5	4	4	0.25257	NaN	0.21241	4.30126	12.2145
IPI00418262	Brain-type aldolase	ALDC	Fructose-bisphosphate aldolase	P09972	3	3	2	2	0.31351	0.18425	0.21192	4.22726	28.7714
IPI00023860	NAP-1-related protein	NAP1L1	Nucleosome assembly protein 1-like 1	P55209	19	4	4	3	NaN	0.29381	0.18693	4.16025	31.4413
IPI00418169	Annexin A2	ANX2	Isoform 2 of Annexin A2	P07355-2	5	17	17	17	0.2654	0.21684	0.24208	4.14182	10.0589
IPI00217561	Fibronectin receptor subunit beta	FNRB	Isoform Beta-1C of Integrin beta-1	P05556-3	14	4	4	4	0.18916	0.30284	NaN	4.06504	32.6764
IPI00789324	cDNA FLJ60424, highly similar to Junction plakoglobin	JUP	Uncharacterized protein	B4DE59	4	16	16	0	0.18778	0.33837	0.23003	3.96731	30.8159
IPI01018161	Cytosolic thyroid hormone-binding protein	OIP3	pyruvate kinase isozymes M1/M2 isoform c	P14618-2	11	13	13	13	0.29099	0.21406	0.25376	3.95356	15.21
IPI00018349	CDC21 homolog	CDC21	DNA replication licensing factor MCM4	P33991	4	3	3	3	NaN	0.24543	0.26099	3.94929	4.34524
IPI00784614	cDNA FLJ55422, highly similar to Septin-9	Ov/Br septin	septin-9 isoform a	B4DTL7	8	4	4	4	NaN	0.26528	0.24828	3.89438	4.68137
IPI00554481	4F2 cell-surface antigen heavy chain	MDU1	Isoform 4 of 4F2 cell-surface antigen heavy chain	P08195-4	11	17	17	17	0.19733	0.34128	0.2394	3.85599	28.5409
IPI00032003	Emerin	EDMD	Emerin	P50402	2	3	3	3	0.27034	0.26349	NaN	3.74651	1.81469
IPI00977661	60S ribosomal protein L17	RPL17	RPL17-C18orf32 protein isoform 1	P18621	4	3	3	3	0.31001	0.30333	0.18783	3.74452	25.7225
IPI00017726	17-beta-hydroxysteroid dehydrogenase 10	ERAB	Isoform 1 of 3-hydroxyacyl-CoA dehydrogenase type-2	Q99714-1	3	7	7	7	NaN	0.32097	0.21437	3.73594	28.1606
IPI00796333	Fructose-bisphosphate aldolase A	ALDA	45 kDa protein	P04075	3	11	11	10	0.24751	0.22267	0.33689	3.71715	22.3297
IPI00843975	Cytovillin	EZR	Ezrin	P15311	4	9	5	5	0.27893	0.2503	0.29395	3.6444	8.08176
IPI00382470	Heat shock 86 kDa	HSP90A	Isoform 2 of Heat shock protein HSP 90-alpha	P07900-2	14	20	10	10	NaN	0.33193	0.21871	3.63214	29.0784
IPI00028931	Cadherin family member 5	CDHF5	Desmoglein-2	Q14126	1	7	7	7	0.32877	0.24469	0.26923	3.56003	15.3925
IPI00853059	DNA helicase V	FUBP1	Uncharacterized protein	Q96AE4-2	5	11	10	9	0.28536	0.2828	0.28943	3.49818	1.16963
IPI00479905	Complex I-PDSW	NDUFB10	NADH dehydrogenase [ubiquinone] 1 beta subcomplex subunit 10	O96000	2	3	3	3	0.17163	0.34348	0.37515	3.3698	36.903
IPI00215965	Helix-destabilizing protein	HNRNPA1	Isoform A1-B of Heterogeneous nuclear ribonucleoprotein A1	P09651-1	22	15	12	11	0.32728	0.23301	0.33027	3.36867	18.6321
IPI00985353	cDNA, FLJ95068, highly similar to Homo sapiens eukaryotic translation elongation factor 1 delta (guanine nucleotide exchange protein) (EEF1D), transcript variant 1, mRNA	EEF1D	Uncharacterized protein	B2RAR6	23	6	6	5	0.47755	0.17505	0.27783	3.22432	49.5955
IPI00015842	Reticulocalbin-1	RCN	Reticulocalbin-1	Q15293	4	3	3	3	0.26268	NaN	0.35873	3.21849	21.8592
IPI00010779	TM30p1	TPM4	Isoform 1 of Tropomyosin alpha-4 chain	P67936-1	2	11	6	2	0.28339	0.34204	NaN	3.1978	13.2619
IPI00792837	Zinc finger protein 207 variant	ZNF207	zinc finger protein 207 isoform c	E1P660	6	2	2	2	0.23644	0.39216	NaN	3.18167	35.0336
IPI00514127	Hepatoma-derived growth factor (High-mobility group protein 1-like)	HDGF	hepatoma-derived growth factor isoform b	Q5SZ07	5	6	6	6	0.42111	0.27159	0.25908	3.15199	28.4164
IPI00305383	Complex III subunit 2	UQCRC2	Cytochrome b-c1 complex subunit 2, mitochondrial	P22695	1	4	4	4	0.23329	NaN	0.41765	3.07248	40.0535
IPI00399265	Tumor protein D52-like 2	hCG_22755	tumor protein D54 isoform a	Q5JWU6	7	5	5	5	0.34176	NaN	0.31243	3.05722	6.34049
IPI00005198	Interleukin enhancer-binding factor 2	ILF2	Interleukin enhancer-binding factor 2	Q12905	3	5	5	5	0.35551	0.27294	0.35482	3.05104	14.4845
IPI01013419	Ferritin	FTH1	Ferritin	B3KXC3	11	5	5	5	0.24037	0.4828	0.28599	2.97277	38.2991
IPI00024993	Enoyl-CoA hydratase 1	ECHS1	Enoyl-CoA hydratase, mitochondrial	P30084	1	4	4	4	0.42734	NaN	0.2496	2.95447	37.1321
IPI00006079	Bcl-2-associated transcription factor 1	BCLAF1	Isoform 1 of Bcl-2-associated transcription factor 1	Q9NYF8-1	11	11	10	10	0.37975	0.4723	0.19136	2.87519	41.1637
IPI00012199	Coiled-coil domain-containing protein 86	CCDC86	Coiled-coil domain-containing protein 86	Q9H6F5	3	3	3	3	0.2812	0.41205	0.36003	2.84825	18.7646
IPI00021812	Desmoyokin	AHNAK	Neuroblast differentiation-associated protein AHNAK	Q09666	10	173	173	173	0.36875	0.34528	0.34745	2.82624	3.66548
IPI01025218	56 kDa U2AF65-associated protein	BAT1	Uncharacterized protein	F8VQ10	34	5	5	5	0.28681	NaN	0.43962	2.75319	29.749
IPI00024913	ES1 protein homolog, mitochondrial	C21orf33	Isoform Long of ES1 protein homolog, mitochondrial	P30042-1	7	2	2	2	NaN	0.46455	0.27057	2.72064	37.3176
IPI00221222	Activated RNA polymerase II transcriptional coactivator p15	PC4	Activated RNA polymerase II transcriptional coactivator p15	P53999	3	2	2	2	0.38618	0.35232	NaN	2.70819	6.48413
IPI00027078	Carboxypeptidase D	CPD	Carboxypeptidase D	O75976	3	3	3	3	0.31501	0.41347	0.40555	2.64543	14.4713
IPI00027107	Elongation factor Tu, mitochondrial	TUFM	elongation factor Tu, mitochondrial precursor	P49411	1	14	14	14	0.37279	0.41262	0.35557	2.62932	7.69397
IPI00550746	Nuclear distribution protein C homolog	NUDC	Nuclear migration protein nudC	Q9Y266	3	4	4	4	NaN	0.4057	0.3588	2.61609	8.67582
IPI00000816	14-3-3 protein epsilon	YWHAE	Isoform 1 of 14-3-3 protein epsilon	P62258-1	5	9	9	7	0.39827	0.4191	0.33558	2.60202	11.3118
IPI00549248	Nucleolar phosphoprotein B23	NPM	Isoform 1 of Nucleophosmin	P06748-1	5	10	10	8	0.49302	0.20699	0.46891	2.56647	40.7141
IPI00017964	Small nuclear ribonucleoprotein Sm D3	SNRPD3	Small nuclear ribonucleoprotein Sm D3	P62318	2	2	2	2	0.31491	0.39119	0.46583	2.55988	19.3172
IPI00221089	40S ribosomal protein S13	RPS13	40S ribosomal protein S13	P62277	3	3	3	3	0.44877	0.33064	0.42117	2.49879	15.4414
IPI00012772	60S ribosomal protein L8	RPL8	60S ribosomal protein L8	P62917	7	3	3	3	0.35551	0.48778	0.36722	2.47829	18.1461
IPI00298057	190 kDa paraneoplastic pemphigus antigen	KIAA0568	Periplakin	O60437	1	7	7	7	0.47966	NaN	0.3344	2.45682	25.2351
IPI00169383	Cell migration-inducing gene 10 protein	MIG10	Phosphoglycerate kinase 1	P00558	6	13	13	13	0.47282	0.39381	0.35861	2.4485	14.3209
IPI00983392	SAFB protein	SAFB	scaffold attachment factor B1 isoform 1	A0AV56	9	13	13	7	0.47314	0.49867	0.25579	2.44379	32.617
IPI00009841	cDNA FLJ31747 fis, clone NT2RI2007377, highly similar to RNA-BINDING PROTEIN EWS	EWSR1	RNA-binding protein EWS isoform 1	Q96MX4	8	2	2	2	0.36646	NaN	0.45923	2.42222	15.8893
IPI00798071	Nucleosome assembly protein 1-like 4	NAP1L4	cDNA FLJ59403, highly similar to Nucleosome assembly protein 1-like 4	A8CGI3	14	4	3	3	NaN	0.36713	0.46414	2.40596	16.504
IPI00043598	Inhibitor of nuclear factor kappa-B kinase-interacting protein	IKBIP	Isoform 4 of Inhibitor of nuclear factor kappa-B kinase-interacting protein	Q70UQ0-4	1	8	8	7	NaN	0.40046	0.43273	2.40041	5.47734
IPI00922181	cDNA FLJ53276, moderately similar to DNA replication licensing factor MCM2	BM28	cDNA FLJ53276, moderately similar to DNA replication licensing factor MCM2	B7Z8Z6	3	4	4	4	0.43694	0.40071	NaN	2.38763	6.11675
IPI00003704	Lark homolog	RBM4	Isoform 1 of RNA-binding protein 4	Q9BWF3-1	10	6	6	6	0.54213	0.3077	NaN	2.35341	39.0118
IPI00479946	cDNA FLJ76863, highly similar to Homo sapiens stress-induced-phosphoprotein 1 (Hsp70/Hsp90-organizing protein) (STIP1), mRNA	STIP1	STIP1 protein	A8K690	6	10	10	10	0.43491	0.4338	0.40665	2.35228	3.76485
IPI00186290	Elongation factor 2	EEF2	Elongation factor 2	P13639	4	10	9	9	0.44159	0.43983	0.3967	2.3472	5.96761
IPI00939523	DEAD (Asp-Glu-Ala-Asp) box polypeptide 46, isoform CRA_a	DDX46	DEAD (Asp-Glu-Ala-Asp) box polypeptide 46, isoform CRA_a	D3DQA6	2	3	3	3	0.57697	0.29135	NaN	2.3033	46.5183
IPI00012442	ATP-dependent DNA helicase VIII	G3BP	Ras GTPase-activating protein-binding protein 1	Q13283	3	5	5	5	NaN	0.39516	0.47442	2.29996	12.8902
IPI00418313	Double-stranded RNA-binding protein 76	DRBF	interleukin enhancer-binding factor 3 isoform d	F4ZW65	10	17	17	17	0.57682	0.39745	0.3531	2.26011	26.7724
IPI00014589	Clathrin light chain B	CLTB	Isoform Brain of Clathrin light chain B	P09497-1	3	3	3	3	0.47006	NaN	0.41927	2.24888	8.07663
IPI00939163	Antigen NY-CO-25	HSP105	Isoform Alpha of Heat shock protein 105 kDa	Q92598-1	7	9	9	9	0.45645	0.28727	0.59758	2.23664	34.7498
IPI00465028	Triosephosphate isomerase	hCG_25936	triosephosphate isomerase isoform 2	D3DUS9	4	8	8	8	0.40177	0.41689	0.52993	2.22455	15.5802
IPI00218624	Bax antagonist selected in saccharomyces 1	C21orf50	Isoform I of Protein SON	P18583-9	13	9	9	9	0.67201	0.29957	0.3866	2.20884	43.0341
IPI00005614	Beta-II spectrin	SPTB2	Isoform Long of Spectrin beta chain, brain 1	Q01082-1	4	36	36	35	0.47552	0.34372	0.54072	2.20595	22.1386
IPI01008793	Putative uncharacterized protein DKFZp686E2459	DKFZp686E2459	RNA-binding protein 10 isoform 5	Q7Z3D7	5	7	7	7	0.30038	NaN	0.60675	2.20476	47.763
IPI00168262	Glycosyltransferase 25 family member 1	GLT25D1	Procollagen galactosyltransferase 1	Q8NBJ5	2	5	5	5	0.38987	0.51847	NaN	2.20182	20.022
IPI00069817	Bromodomain adjacent to zinc finger domain protein 1B	BAZ1B	Isoform 1 of Tyrosine-protein kinase BAZ1B	Q9UIG0-1	2	3	3	3	0.50783	0.37488	0.48617	2.19157	15.6331
IPI00237884	A-kinase anchor protein 12	AKAP12	Isoform 1 of A-kinase anchor protein 12	Q02952-1	4	28	28	28	0.42002	0.49512	NaN	2.18546	11.6056
IPI00419433	Rab11 family-interacting protein 1	RAB11FIP1	Isoform 1 of Rab11 family-interacting protein 1	Q6WKZ4-4	9	4	4	4	0.49415	NaN	0.44253	2.1352	7.79367
IPI00749113	Deoxyuridine 5-triphosphate nucleotidohydrolase, mitochondrial	DUT	Isoform 3 of Deoxyuridine 5-triphosphate nucleotidohydrolase, mitochondrial	P33316-3	4	3	3	3	0.45908	0.57862	0.37877	2.11794	21.299
IPI00642904	PABPC4 protein	hCG_2031827	polyadenylate-binding protein 4 isoform 1	E9PBN1	10	11	6	5	0.42666	0.52277	0.4683	2.11606	10.1989
IPI00983296	ACLY variant protein	ACLY variant protein	Uncharacterized protein	E7ENH9	4	3	3	3	NaN	0.36937	0.57657	2.1143	30.9771
IPI00030179	60S ribosomal protein L7	RPL7	60S ribosomal protein L7	P18124	4	4	4	4	NaN	0.5891	0.35952	2.10833	34.226
IPI00019502	Cellular myosin heavy chain, type A	MYH9	Isoform 1 of Myosin-9	P35579-1	17	41	41	34	0.5185	0.43244	0.48062	2.09562	9.03894
IPI00014898	Hemidesmosomal protein 1	PLEC1	Isoform 1 of Plectin	Q15149-1	14	142	142	141	0.47777	0.4708	0.48523	2.09234	1.50991
IPI00003377	Splicing factor 9G8	SFRS7	Isoform 1 of Serine/arginine-rich splicing factor 7	Q16629-1	4	4	4	3	NaN	0.47561	0.4827	2.08701	1.0463
IPI01019113	Tubulin beta chain	OK/SW-cl.56	Tubulin beta chain	P07437	12	8	8	2	0.44949	0.54219	0.44616	2.08646	11.3727
IPI00328753	CG-1 antigen	CG1	Isoform 1 of Kinectin	Q86UP2-1	11	32	32	32	0.29537	0.5586	0.58476	2.08517	33.3759
IPI00260715	75 kDa DNA-pairing protein	FUS	Fus-like protein (Fragment)	P35637-1	6	5	5	3	0.67496	0.41677	0.35478	2.07396	35.2186
IPI00025086	Cytochrome c oxidase polypeptide Va	COX5A	Cytochrome c oxidase subunit 5A, mitochondrial	P20674	1	2	2	2	0.55478	0.31817	0.5833	2.06009	29.9825
IPI00217467	Histone H1.4	H1F4	Histone H1.4	P10412	5	14	14	10	0.4601	0.39754	0.61677	2.03471	22.9783
IPI00419373	Heterogeneous nuclear ribonucleoprotein A3	HNRNPA3	Isoform 1 of Heterogeneous nuclear ribonucleoprotein A3	P51991-1	5	12	9	9	2.0137	2.0848	1.9817	0.493405	2.60376
IPI00719040	Uncharacterized protein C1orf77	C1orf77	Isoform 2 of Chromatin target of PRMT1 protein	Q9Y3Y2-3	4	2	2	2	1.6476	2.409	NaN	0.493024	26.544
IPI00893746	NHP2 non-histone chromosome protein 2-like 1 (S. cerevisiae)	CTA-216E10.8-008	Uncharacterized protein	B1AHD1	2	4	4	4	2.0094	2.0283	2.1164	0.48748	2.78389
IPI00025252	58 kDa glucose-regulated protein	ERP57	Protein disulfide-isomerase A3	P30101	5	26	26	20	1.6712	1.847	2.6508	0.486302	25.3983
IPI00219078	Calcium pump 2	ATP2A2	Isoform 1 of Sarcoplasmic/endoplasmic reticulum calcium ATPase 2	P16615-1	17	11	11	11	2.1155	1.9069	2.2275	0.480008	7.81008
IPI00456887	Heterogeneous nuclear ribonucleoprotein U-like protein 2	HNRNPUL2	Heterogeneous nuclear ribonucleoprotein U-like protein 2	Q1KMD3	2	5	5	5	2.4327	2.1726	1.7349	0.473171	16.6862
IPI00658000	IGF-II mRNA-binding protein 3	IGF2BP3	Isoform 1 of Insulin-like growth factor 2 mRNA-binding protein 3	O00425-1	7	7	7	5	1.3237	2.7535	2.2998	0.470441	34.3719
IPI00028055	21 kDa transmembrane-trafficking protein	TMED10	Transmembrane emp24 domain-containing protein 10	P49755	1	1	1	1	NaN	2.3043	2.1258	0.451457	5.69823
IPI00015602	Mitochondrial import receptor subunit TOM70	KIAA0719	Mitochondrial import receptor subunit TOM70	O94826	2	8	8	8	2.6688	1.4906	2.5857	0.444767	29.2461
IPI00306301	cDNA FLJ59461, highly similar to Pyruvate dehydrogenase E1 component alpha subunit, somatic form, mitochondrial (EC 1.2.4.1)	PDHA1	pyruvate dehydrogenase E1 component subunit alpha, somatic form, mitochondrial isoform 2 precursor	A5YVE9	8	9	9	9	1.5619	2.7695	2.4692	0.441138	27.7348
IPI00303476	ATP synthase subunit beta, mitochondrial	ATP5B	ATP synthase subunit beta, mitochondrial	P06576	7	17	17	17	2.2954	2.0065	2.5274	0.439284	11.4639
IPI00015911	Dihydrolipoamide dehydrogenase	DLD	Dihydrolipoyl dehydrogenase, mitochondrial	P09622	7	7	7	7	2.3403	2.0046	2.5045	0.437995	11.1604
IPI00420108	2-oxoglutarate dehydrogenase complex component E2	DLST	Dihydrolipoyllysine-residue succinyltransferase component of 2-oxoglutarate dehydrogenase complex, mitochondrial	P36957	8	7	7	7	1.513	3.1097	2.2319	0.437662	34.9984
IPI00305692	32 kDa thioredoxin-related protein	TRP32	Thioredoxin-like protein 1	O43396	1	3	3	3	1.7269	1.8165	3.4598	0.428376	41.7946
IPI00010796	Cellular thyroid hormone-binding protein	ERBA2L	Protein disulfide-isomerase	P07237	5	24	24	24	2.0313	2.333	2.6772	0.426046	13.7691
IPI00027230	94 kDa glucose-regulated protein	GRP94	Endoplasmin	P14625	9	37	37	30	2.4226	2.2664	2.3671	0.425164	3.36655
IPI00022744	Cellular apoptosis susceptibility protein	CAS	Isoform 1 of Exportin-2	P55060-1	6	2	2	2	2.5284	2.7113	1.9141	0.419358	17.5124
IPI00334713	APOBEC1-binding protein 1	ABBP1	Isoform 3 of Heterogeneous nuclear ribonucleoprotein A/B	Q99729-3	7	9	8	8	2.9524	1.7486	2.4692	0.418398	25.3461
IPI00440493	ATP synthase subunit alpha, mitochondrial	ATP5A	ATP synthase subunit alpha, mitochondrial	P25705	3	21	21	21	2.6519	2.3481	2.3403	0.408703	7.26238
IPI00455473	C219-reactive peptide	KIAA0268	Isoform 1 of Melanoma inhibitory activity protein 3	Q5JRA6-1	4	3	3	3	3.7936	1.7331	1.8359	0.407465	47.3104
IPI00646556	NADH dehydrogenase [ubiquinone] flavoprotein 2, mitochondrial	NDUFV2	Uncharacterized protein	E7EPT4	2	2	2	2	2.6038	NaN	2.4289	0.397401	4.91478
IPI00001541	Mitochondrial import inner membrane translocase subunit Tim9	TIM9	Mitochondrial import inner membrane translocase subunit Tim9	Q9Y5J7	3	4	4	4	2.2738	2.7881	NaN	0.395109	14.3687
IPI00291006	Malate dehydrogenase, mitochondrial	MDH2	Malate dehydrogenase, mitochondrial	P40926	3	13	13	13	2.9767	2.3092	2.4733	0.386638	13.4483
IPI00396321	Leucine-rich repeat-containing protein 59	LRRC59	Leucine-rich repeat-containing protein 59	Q96AG4	1	5	5	5	3.0046	2.0833	3.0489	0.368695	20.0995
IPI00032140	47 kDa heat shock protein	CBP1	Serpin H1	P50454	12	7	7	7	2.6512	2.9773	2.512	0.368528	8.80133
IPI00291764	Histone H2A type 1	H2AFC	Histone H2A type 1	P0C0S8	10	5	5	1	2.9389	2.7013	2.6616	0.361367	5.41901
IPI00964764	cDNA FLJ37560 fis, clone BRCOC2000333, highly similar to Succinate dehydrogenase (ubiquinone) flavoprotein subunit, mitochondrial (EC 1.3.5.1)	SDH2	cDNA FLJ55072, highly similar to Succinate dehydrogenase (ubiquinone) flavoprotein subunit, mitochondrial	B3KT34	6	4	4	4	2.5383	3.2147	2.6061	0.35889	13.3684
IPI00453473	Histone H4	H4/A	Histone H4	P62805	1	10	10	10	3.0228	2.0749	3.3818	0.353794	23.8883
IPI00007188	Adenine nucleotide translocator 2	ANT2	ADP/ATP translocase 2	P05141	2	8	8	2	2.1297	3.4115	2.9474	0.353415	22.9359
IPI00013860	3-hydroxyisobutyrate dehydrogenase, mitochondrial	HIBADH	3-hydroxyisobutyrate dehydrogenase, mitochondrial	P31937	2	3	3	3	3.2187	2.5462	2.9787	0.343108	11.6935
IPI00025815	TAR DNA-binding protein 43	TARDBP	Isoform 2 of TAR DNA-binding protein 43	Q13148-2	7	4	4	4	2.8737	NaN	3.0369	0.338375	3.90484
IPI00604664	NADH-ubiquinone oxidoreductase 75 kDa subunit	hCG_17250	NADH-ubiquinone oxidoreductase 75 kDa subunit, mitochondrial isoform 5	B4DJA0	7	10	10	10	3.662	2.8236	2.3812	0.338341	22.0098
IPI00646240	Histone H2B	H2BFD	Histone H2B	B4DR52	19	10	10	10	2.8178	2.8146	3.2411	0.338085	8.29395
IPI00107753	Putative uncharacterized protein OPA1	OPA1	dynamin-like 120 kDa protein, mitochondrial isoform 8	C9JMB8	10	13	13	13	3.7909	2.2594	2.8633	0.336564	25.9636
IPI00218448	Histone H2A.Z	H2AFZ	Histone H2A.Z	P0C0S5	9	4	2	2	3.8235	2.7242	3.0016	0.314159	17.96
IPI00008454	APOBEC1-binding protein 2	DNAJB11	DnaJ homolog subfamily B member 11	Q9UBS4	2	6	6	6	3.3003	3.5111	2.7982	0.312188	11.4334
IPI00026516	3-oxoacid-CoA transferase 1	OXCT	Succinyl-CoA:3-ketoacid-coenzyme A transferase 1, mitochondrial	P55809	5	5	5	5	3.3432	NaN	3.1042	0.310203	5.24238
IPI00455153	HIRA-interacting protein 5	CGI-33	Isoform 1 of NFU1 iron-sulfur cluster scaffold homolog, mitochondrial	Q9UMS0-1	6	5	5	5	2.9818	3.4186	3.3008	0.30924	6.98855
IPI00179473	EBI3-associated protein of 60 kDa	ORCA	Isoform 1 of Sequestosome-1	Q13501-1	9	6	6	6	3.5835	2.7059	3.4381	0.308404	14.5061
IPI00968228	Hydrophobic protein HSF-28	DC2	Uncharacterized protein	D6RH22	2	1	1	1	NaN	3.1572	3.7481	0.289633	12.1017
IPI00797038	Phosphoenolpyruvate carboxykinase [GTP], mitochondrial	PCK2	Isoform 1 of Phosphoenolpyruvate carboxykinase [GTP], mitochondrial	Q16822-1	3	4	4	4	3.4419	5.105	2.2426	0.278048	39.968
IPI00299402	Pyruvate carboxylase, mitochondrial	PC	Pyruvate carboxylase, mitochondrial	P11498	3	5	5	5	2.4068	NaN	4.8606	0.275202	47.7502
IPI00021338	70 kDa mitochondrial autoantigen of primary biliary cirrhosis	DLAT	Dihydrolipoyllysine-residue acetyltransferase component of pyruvate dehydrogenase complex, mitochondrial	P10515	4	7	7	7	4.0882	3.2351	3.6539	0.273294	11.658
IPI00418471	Vimentin	VIM	Vimentin	P08670	42	47	47	44	3.9467	3.6188	3.8314	0.263229	4.37852
IPI00030702	Isocitrate dehydrogenase [NAD] subunit alpha, mitochondrial	IDH3A	Isoform 1 of Isocitrate dehydrogenase [NAD] subunit alpha, mitochondrial	P50213-1	4	3	3	3	4.1721	NaN	3.9083	0.247512	4.61697
IPI00003925	Pyruvate dehydrogenase E1 component subunit beta, mitochondrial	PDHB	Isoform 1 of Pyruvate dehydrogenase E1 component subunit beta, mitochondrial	P11177-1	6	6	6	6	5.9297	3.5638	2.6669	0.246702	41.5845
IPI00007004	Ribosomal RNA-processing protein 15	CGI-115	RRP15-like protein	Q9Y3B9	1	2	2	2	2.7227	5.387	NaN	0.246618	46.4615
IPI00011107	ICD-M	IDH2	Isocitrate dehydrogenase [NADP], mitochondrial	P48735	3	5	5	5	NaN	4.9716	3.5829	0.233795	22.9577
IPI00009904	Endoplasmic reticulum resident protein 70	ERP70	Protein disulfide-isomerase A4	P13667	2	21	21	21	4.6827	4.2833	4.4409	0.223765	4.50157
IPI00002520	Glycine hydroxymethyltransferase	SHMT2	Serine hydroxymethyltransferase, mitochondrial	P34897	24	8	8	8	5.4248	4.2407	5.1002	0.203174	12.4313
IPI00299571	Protein disulfide isomerase P5	PDIA6	Isoform 2 of Protein disulfide-isomerase A6	Q15084-2	5	10	10	10	4.9526	5.3451	4.7247	0.199702	6.267
IPI00219219	14 kDa laminin-binding protein	LGALS1	Galectin-1	P09382	2	5	5	5	4.4754	4.9733	6.4463	0.188739	19.3431
IPI00001589	Mitochondrial import inner membrane translocase subunit Tim13	TIM13B	Mitochondrial import inner membrane translocase subunit Tim13	Q9Y5L4	1	3	3	3	6.9095	5.7534	6.6299	0.155498	9.37944
IPI00006663	Aldehyde dehydrogenase, mitochondrial	ALDH2	Aldehyde dehydrogenase, mitochondrial	P05091	5	6	6	6	9.0679	8.6648	3.7376	0.139728	41.4704
IPI00005158	Lon protease homolog, mitochondrial	LONP1	Lon protease homolog, mitochondrial	P36776	3	10	10	10	6.8196	10.677	4.535	0.136168	42.2718
IPI00382844	Aconitase	ACON	Aconitase (Fragment)	O75944	1	11	11	6	5.6463	10.583	6.5944	0.131442	34.4347
IPI00003362	78 kDa glucose-regulated protein	GRP78	78 kDa glucose-regulated protein	P11021	6	46	46	44	9.0916	7.2966	6.8506	0.129094	15.3137
IPI00294911	Iron-sulfur subunit of complex II	SDH	Succinate dehydrogenase [ubiquinone] iron-sulfur subunit, mitochondrial	P21912	1	3	3	3	NaN	5.2111	10.32	0.128774	46.5201
IPI00028376	Deafness dystonia protein 1	DDP	Mitochondrial import inner membrane translocase subunit Tim8 A	O60220	1	3	3	3	13.023	NaN	7.6052	0.0969547	37.143
